# Supplementary material for: Chitosan Modulates Volatile Organic Compound Emission from the Biocontrol Fungus Pochonia chlamydosporia
Source: Molecules. 2023 May 12;28(10):4053. doi: 10.3390/molecules28104053 (PMC10223989; doi:10.3390/molecules28104053)
Supplement: Supplementary file 1 [file molecules-28-04053-s001.zip]

Archive with 1 entries (1 files):
- molecules-2358563-supplementary.pdf
